# Supplementary material for: RIMOXCLAMIN: New therapeutic regimen for Hansen’s Disease cure based on effective sensitivity recovery
Source: Braz J Infect Dis. 2025 May 14;29(4):104539. doi: 10.1016/j.bjid.2025.104539 (PMC12141834; doi:10.1016/j.bjid.2025.104539)
Supplement: Supplementary file 3 [file mmc3.xlsx]

## Sheet: MAIN
PATIENT	SEX	Occupation	Approximate Start Date	Age in Years at Treatment Start	Ethnicity	Clinical Form	Mode of Entry (New Case, Contact)	Regimen	Time from Onset of First Symptoms to Diagnosis	Healthcare Professional?	Number of Skin Lesions at Diagnosis	Number of Affected Nerves	Affected nerves										Number of Palpable Thickened Nerves				Number of Palpable Painful Nerves				Dysesthesia in Hypochromic Lesion				Pain (0 to 10)				Another symptoms
													Superior limbs						Inferior limbs																				Initial					3 months					6 months
													ULNAR 'R'	ULNAR 'L'	RADIAL 'R'	RADIAL 'L'	MEDIAN 'R'	MEDIAN 'L'	COMMON FIBULAR 'R'	FIBULAR 'L'	TIBIAL 'R'	TIBIAL 'L'	INITIAL	3 MONTHS	6 MONTHS	12 MONTHS	INITIAL	3 MONTHS	6 MONTHS	12 MONTHS	Tactile	Thermal	PAIN	Endogenous Histamine Test	INITIAL	3 MONTHS	6 MONTHS	12 MONTHS	Numbness	Tingling	Cramps	Pain (burning, pickling, stinging)	Weakness	Numbness	Tingling	Cramps	Pain (burning, pickling, stinging)	Weakness	Numbness
MDT/WHO 1	F	Self-employed	2021-09-21	45.6027	MIXED	BB	New case	MDT/WHO	24	0	5	7	1	0	0	0	1	1	1	1	1	1	2	2	0	0	0	0	0	0	1	0	0	0	5	3	0	0	1	1	1	1	1	1	1	1	0	1	1
MDT/WHO 2	M	Self-employed	2022-06-15	32.3808	MIXED	BB	New case	MDT/WHO	20	0	4	2	0	0	0	0	1	0	0	1	0	0	0	0	1	1	0	0	0	0	1	1	1	1	8	8	6	4	1	1	1	0	1	1	1	1	0	1	1
MDT/WHO 3	F	Homeworker	2022-10-19	61.5562	MIXED	BB	Contact	MDT/WHO	12	0	2	3	0	0	0	0	1	0	0	1	1	0	2	2	1	0	0	0	0	0	1	1	1	1	5	6	4	2	1	1	1	0	0	1	1	0	0	0	0
MDT/WHO 4	M	Student	2021-12-01	22.6521	WHITE	BB	New case	MDT/WHO	36	0	3	7	1	1	0	0	0	1	1	1	1	1	4	4	2	0	0	0	0	0	1	1	0	0	5	3	0	0	1	1	1	1	1	1	1	1	1	1	1
MDT/WHO 5	F	Self-employed	2022-01-12	43.5123	WHITE	NP	New case	MDT/WHO	24	0	>5	10	1	1	1	1	1	1	1	1	1	1	5	6	4	0	4	4	0	0	1	0	0	0	9	8	4	3	1	1	1	1	1	1	1	1	1	1	1
MDT/WHO 6	F	Retired	2021-03-02	69.0986	WHITE	BB	New case	MDT/WHO	12	0	4	7	1	0	0	0	1	1	1	1	1	1	4	3	4	0	2	2	0	0	1	0	1	0	5	3	0	0	1	1	1	1	1	1	1	1	1	1	1
MDT/WHO 7	F	Homeworker	2020-09-03	54.2877	MIXED	BB	New case	MDT/WHO	15	0	3	7	1	1	0	0	1	1	1	1	1	0	4	3	3	0	2	2	0	0	1	1	0	0	5	3	0	0	1	1	1	1	1	1	1	1	1	1	1
MDT/WHO 8	M	Self-employed	2021-02-09	35.6932	MIXED	BB	Contact	MDT/WHO	14	0	4	4	1	0	0	0	0	1	0	1	1	0	3	3	2	0	0	0	0	0	1	1	0	1	3	3	2	0	1	1	1	0	0	1	1	0	0	0	0
MDT/WHO 9	F	Retired	2021-10-08	75.2055	WHITE	BB	New case	MDT/WHO	30	0	3	7	1	0	0	0	1	1	1	1	1	1	4	3	4	1	2	0	0	0	1	1	1	1	6	7	4	3	1	1	1	1	1	1	1	1	1	1	1
MDT/WHO 10	M	Self-employed	2021-05-20	60.0959	WHITE	NP	New case	MDT/WHO	36	0	5	7	1	1	0	0	1	1	1	1	1	0	4	2	4	2	2	2	0	0	1	1	1	1	5	6	4	4	1	1	1	0	0	1	1	0	0	0	0
MDT/WHO 11	M	Student	2021-08-10	15.0904	WHITE	BB	Recurrence	MDT/WHO	72	0	>5	6	1	1	0	0	0	1	0	1	1	1	4	4	3	0	0	0	0	0	1	1	1	1	0	0	0	0	1	1	1	0	1	1	1	1	0	1	1
MDT/WHO 12	F	Retired	2021-10-19	64.1534	WHITE	NP	New case	MDT/WHO	12	0	0	7	1	0	0	0	1	1	1	1	1	1	5	4	3	0	4	3	2	0	0	0	0	1	4	1	0	0	1	1	1	0	0	1	1	1	0	0	0
MDT/WHO 13	M	Retired	2022-02-01	77.5068	WHITE	BB	Contact	MDT/WHO	84	0	3	6	0	0	0	0	1	1	1	1	1	1	4	4	2	0	0	0	0	0	1	1	1	1	5	5	3	0	1	1	1	1	1	1	1	1	1	1	1
MDT/WHO 14	M	Retired	2020-10-30	71.8849	WHITE	BB	New case	MDT/WHO	48	0	2	8	1	1	0	0	1	1	1	1	1	1	4	4	3	0	0	0	0	0	0	0	0	0	4	4	0	0	1	1	1	1	1	1	1	1	1	1	1
MDT/WHO 15	F	Student	2021-04-20	9.83836	MIXED	BB	Contact	MDT/WHO	6	0	>5	1	0	0	0	0	0	0	0	0	1	0	1	0	0	0	0	0	0	0	1	1	0	1	0	0	0	0	1	1	1	0	0	1	1	0	0	0	0
MDT/WHO 16	M	Self-employed	2021-06-27	59.2795	WHITE	BB	New case	MDT/WHO	72	0	>5	10	1	1	1	1	1	1	1	1	1	1	5	6	3	4	4	4	0	0	1	1	1	1	9	7	7	5	1	1	1	1	1	1	1	1	1	1	1
MDT/WHO 17	F	Homeworker	2021-08-03	55.8849	WHITE	BB	New case	MDT/WHO	12	0	5	6	0	1	0	0	0	1	1	1	1	1	4	4	3	1	2	2	0	0	1	1	1	0	6	3	4	1	1	1	1	1	1	1	1	1	1	1	1
MDT/WHO 18	M	Self-employed	2017-03-01	60.3123	WHITE	DV	New case	MDT/WHO	90	0	>5	8	1	1	0	0	1	1	1	1	1	1	4	2	4	2	0	0	2	0	1	1	1	1	8	7	7	5	1	1	1	0	1	1	1	1	1	1	1
MDT/WHO 19	M	Retired	2018-04-01	66.0904	WHITE	V	Recurrence	MDT/WHO	180	0	>5	5	1	1	0	0	0	0	1	0	1	1	2	4	2	1	0	4	0	0	1	1	1	0	5	8	6	5	1	1	1	1	1	1	1	1	1	1	1
MDT/WHO 20	M	Retired	2018-04-01	76.3041	WHITE	DV	New case	MDT/WHO	6	0	>5	8	1	1	1	1	0	0	1	1	1	1	4	4	3	2	2	0	0	0	1	1	1	1	8	7	4	5	1	1	1	1	0	1	1	1	1	0	1
RIMOXCLAMIN 1	F	Businessperson	2020-12-03	69	WHITE	BB	Caso novo	2020-12-01	36	0	2	5	1	0	1	1	0	0	0	0	1	1	5	3	2	0	4	0	2	0	1	1	1	1	6	3	1	1	1	1	1	1	1	1	0	0	1	0	1
RIMOXCLAMIN 2	M	Businessperson	2022-03-31	45	WHITE	NP	Caso novo	2022-02-01	11	0	>5	3	0	1	0	0	0	0	1	1	0	0	0	0	0	0	0				0	0	0	0	2			0	1	1	0	0	0
RIMOXCLAMIN 3	F	Physician	2021-11-26	67	WHITE	NP	Caso novo	2021-11-01	12	0	>5	4	0	1	1	0	1	0	1	0	0	0	3	0	0	0	3	0	0	0	1	1	1	1	6	1	1	0	1	1	1	1	1	1	1	1	1	1	1
RIMOXCLAMIN 4	F	Teacher	2017-05-24	28	WHITE	BB	Caso novo	2014-09-01	11	0	1	3	1	1	0	0	0	0	0	1	0	0	1	1	0	0	1	1	0	0	1	0	0	0	5	2	2	1	1	1	0	1	0	1	1	0	1	0	1
RIMOXCLAMIN 5	F	Engineering	2019-01-17	59	WHITE	BB	Caso novo	2019-01-01	36	1	4	5	1	1	0	0	0	0	1	0	1	1	1	1	0	0	1	1	0	0	1	1	1	1	5	2	1	1	1	1	1	1	0	1	1	0	1	0	1
RIMOXCLAMIN 6	M	Laboratory Trade Representative	2018-09-27	68	WHITE	BB	Caso novo	2018-05-01	12	0	>5	4	0	0	0	0	0	0	1	1	1	1	2	0	0	0	2	0	0	0	1	1	1	1	5	3	2	1	1	1	1	1	0	1	1	1	0	0	1
RIMOXCLAMIN 7	F	Retired	2021-05-03	38	WHITE	BB	Caso novo	2021-05-01	36	1	>5	3	0	1	0	0	0	0	1	0	1	0	2	2	2	0	2	2	2	0	0	0	0	0	2	2	1	0	1	1	0	1	0	1	1	0	1	0	0
RIMOXCLAMIN 8	M	Businessperson	2021-07-15	80	WHITE	BB	Caso novo	2021-07-01	6	0	>5	4	1	1	0	0	0	0	0	0	1	1	2	3	0	0	2	3	0	0	1	0	0	0	7	3	2	0	0	0	0	1	0	0	0	0	1	0	0
RIMOXCLAMIN 9	M	Physician	2021-01-22	51	WHITE	NP	Caso novo	2020-02-01	6	0	1	2	0	1	0	0	0	0	1	0	0	0	1	0	0	0	1	0	0	0	0	0	0	0	2	1	1	0	1	1	0	0	0	1	1	0	0	0	0
RIMOXCLAMIN 10	M	Physician	2019-04-18	34	WHITE	NP	Caso novo	2019-04-01	120	0	>5	4	1	1	0	0	0	0	1	1	0	0	5	3	1	1	3	3	1	1	1	1	1	1	7	4	3	2	1	1	1	1	0	1	1	1	1	0	1
RIMOXCLAMIN 11	M	Businessperson	2020-08-28	36	MIXED	MHV	Caso novo	2020-09-01	120	0	>5	10	1	1	1	1	1	1	1	1	1	1	5	4	4	4	5	4	4	4	1	1	1	1	5	2	1	2	1	1	1	1	0	0	0	0	1	0	0
RIMOXCLAMIN 12	M	Retired	2018-10-11	66	WHITE	BB	Caso novo	2020-08-01	36	0	5	4	1	1	0	0	0	0	1	1	0	0	5	0	0	0	5	0	0	0	1	1	1	1	8	7	6	3	1	1	1	1	1	1	1	0	1	1	0
RIMOXCLAMIN 13	M	Businessperson	2020-11-19	62	WHITE	BB	Caso novo	2020-12-01	60	0	>5	6	1	1	0	0	0	0	1	1	1	1	5	5	4	0	4	4	3	0	1	1	1	1	4		0	0	1	1	0	1	1						0
RIMOXCLAMIN 14	M	Physician	2021-02-23	62	BLACK	NP	Caso novo	2021-03-01	120	0	0	10	1	1	1	1	1	1	1	1	1	1	5	5	4	0	5	4	3	0	1	1	1	1	6	3	2	2	1	1	1	1	1	1	1	1	0	1	1
RIMOXCLAMIN 15	M	Retired	2021-05-24	52	WHITE	BB	Caso novo	2021-05-01	12	0	1	2	0	0	0	0	0	0	1	1	0	0	3	0	0	0	3	0	0	0	1	1	1	1	3	0			1	1	0	1	0	0	0	0	0	0
RIMOXCLAMIN 16	F	Teacher	2018-09-13	75	WHITE	BB	Caso novo	2021-09-01	144	0	>5	2	0	0	0	0	0	0	0	0	1	1	2	2	1	0	2	2	1	0	1	1	1	1	7	4	2	0	1	1	1	1	1	1	1	1	1	1	1
RIMOXCLAMIN 17	M	Businessperson	2021-10-28	48	WHITE	NP	Caso novo	2021-12-01	60	0	>5	6	1	1	0	0	0	0	1	1	1	1	0	0	0	0	0	0	0	0	1	1	1	1	3	2	0	0	1	1	0	0	0	1	1	0	0	0	1
RIMOXCLAMIN 18	F	Physician	2021-02-18	68	WHITE	NP	Caso novo	2021-04-01	NR	0	0	2	0	0	0	0	1	1	0	0	0	0	5	3	0	0	>3	3	0	0	1	0	0	0	6	2	1	0	1	1	1	1	0	1	1	1	0	0	0
RIMOXCLAMIN 19	F	Engineering	2019-04-11	51	WHITE	NP	Caso novo	2019-02-01	18	1	2	3	0	0	0	1	0	0	1	0	1	0	0	0	0	0	0	0	0	0	0	0	0	0	5	6	5	3	1	1	0	1	0	1	1	0	1	0	0
RIMOXCLAMIN 20	M	Retired	2021-03-25	69	WHITE	BB	Caso novo	2021-03-01	72	0	2	6	1	1	0	0	0	0	1	1	1	1	0	0	0	0	0	0	0	0	1	0	0	0	2	1	1	0	0	0	1	0	0	0	0	0	0	0	0
RIMOXCLAMIN 21	F	Businessperson	2020-05-21	39	WHITE	BB	Caso novo	2020-05-01	6	0	>5	4	1	1	0	0	0	0	1	1	0	0	0	0	0	0	0	0	0	0	1	1	1	1	3	0	0	0	1	1	1	0	1	1	0	0	0	0	0
RIMOXCLAMIN 22	F	Retired	2021-12-21	51	WHITE	BB	Caso novo	2021-12-01	72	0	>5	8	1	1	1	1	0	1	1	0	1	1	5	3	3	3	>3	0	0	3	1	1	1	1	6	3	2	3	1	1	1	1	1	1	1	1	1	1	1
RIMOXCLAMIN 23	F	Teacher	2021-09-16	79	WHITE	NP	Caso novo	2021-09-01	24	0	2	2	1	0	0	0	1	0	0	0	0	0	0	0	0	0	0	0	0	0	1	0	0	0	5	6	2	0	1	1	1	1	1	1	1	1	1	1	1
RIMOXCLAMIN 24	F	Businessperson	2021-01-21	69	WHITE	BB	Caso novo	2021-01-01	12	1	1	6	1	1	0	0	0	0	1	1	1	1	5	3	2	0	>3	3	2	0	1	1	1	1	5	5	2	1	1	1	1	1	1	1	1	1	0	0	1
RIMOXCLAMIN 25	M	Retired	2020-11-19	52	MIXED	NP	Caso novo	2020-12-01	12	0	1	3	0	1	0	0	0	0	0	0	1	1	0	0	0	0	0	0	0	0	1	0	0	0	4	3	2	1	1	1	1	1	1	1	1	1	1	1	0
RIMOXCLAMIN 26	F	Retired	2021-08-05	64	WHITE	NP	Caso novo	2021-08-01	72	0	0	5	0	1	0	1	0	0	1	0	1	1	3	2	2	0	3	2	2	0	1	0	0	0	8	4	2	0	1	1	1	1	1	1	1	0	1	1	0
RIMOXCLAMIN 27	M	Physician	2021-07-22	41	WHITE	NP	Caso novo	2021-07-01	2	0	0	6	1	1	0	0	0	0	1	1	1	1	5	3	0	0	5	4	0	0	1	1	1	1	5	2	4	5	1	1	1	1	1	1	1	0	0	1	1
RIMOXCLAMIN 28	M	Businessperson	2021-04-26	52	WHITE	BB	Caso novo	2021-05-01	18	1	2	1	0	0	1	0	0	0	0	0	0	0	0	1	0	0	0	1	0	0	1	1	1	1	7	5	2	0	1	1	1	1	1	1	1	0	1	1	1
RIMOXCLAMIN 29	M	Physician	2017-10-17	67	WHITE	BB	Caso novo	2017-10-01	60	1	>5	0	0	0	0	0	0	0	0	0	0	0	0	0	0	0	0	0	0	0	1	1	1	1	0	0	0	0	1	1	0	0	1	1	1	0	0	1	0
RIMOXCLAMIN 30	M	Teacher	2022-11-19	68	WHITE	BB	Caso novo	2020-11-01	168	1	>5	0	0	0	0	0	0	0	0	0	0	0	0	0	0	0	0	0	0	0	1	1	1	1	5	0	0	0	1	1	1	1	1	0	1	1	0	1	0
RIMOXCLAMIN 31	M	Laboratory Trade Representative	2021-04-01	16	WHITE	BB	Caso novo	2021-05-01	12	0	2	2	0	1	0	0	0	0	0	1	0	0	2	1	0	0	2	1	0	0	0	0	0	0	0	0	0	0	1	1	0	0	0	1	1	0	0	0	1
RIMOXCLAMIN 32	M	Physician	2017-05-22	40	MIXED	NP	Caso novo	2017-06-01	60	1	3	4	1	1	0	0	0	0	0	0	1	1	2	1	0	0	2	1	0	0	1	0	1	0	5	4	2	0	1	1	0	1	0	1	1	0	1	0	0
RIMOXCLAMIN 33	M	Businessperson	2018-10-11	60	WHITE	NP	Caso novo	2018-10-01	120	0	>5	4	1	1	0	0	0	0	1	1	0	0	0	0	0	0	0	0	0	0	1	1	1	1	5	4	3	2	1	1	1	1	1	1	1	1	1	1	1
RIMOXCLAMIN 34	M	Physician	2021-03-04	59	WHITE	BB	Caso novo	2021-03-01	36	1	4	6	1	1	0	0	0	0	1	1	1	1	1	0	0	0	1	0	0	0	1	1	1	1	4	6			1	1	0	1	0	1	1	0	1	0
RIMOXCLAMIN 35	M	Retired	2018-10-04	88	WHITE	BB	Caso novo	2018-10-01	60	0	1	3	0	1	0	0	0	0	0	0	1	1	0	0	0	0	0	0	0	0	1	1	1	1	5	4	3	2	1	1	1	1	1	1	1	1	1	1	1
RIMOXCLAMIN 36	M	Engineering	2018-01-11	81	WHITE	NP	Caso novo	2018-01-01	36	0	0	4	0	0	0	0	0	0	1	1	1	1	5	2	2	0	5	2	2	0	1	0	0	0	4	3	2	0	1	1	0	1	1	1	1	0	0	1	1
RIMOXCLAMIN 37	M	Businessperson	2021-08-19	60	WHITE	NP	Caso novo	2021-08-01	24	0	1	2	0	0	0	0	0	0	1	1	0	0	0	0	0	0	0	0	0	0	1	1	1	0	4	3	1	0	1	1	1	1	0	1	1	1	0	0	1
RIMOXCLAMIN 38	M	Physician	2022-01-19	56	WHITE	BB	Caso novo	2021-08-01	12	0	>5	2	1	1	0	0	0	0	0	0	0	0	2	0	0	0	2	0	0	0	1	1	1	1	4	0	0	0	1	1	0	1	1	1	1	0	0	1	1
RIMOXCLAMIN 39	M	Retired	2017-09-15	43	WHITE	NP	Caso novo	2017-09-01	18	1	>5	3	1	1	0	0	0	0	0	0	0	1	0	0	0	0	0	0	0	0	1	0	0	0					1	1	1	1	1	1	1	0	1	0	1
RIMOXCLAMIN 40	M	Retired	2020-04-28	63	WHITE	BB	Caso novo	2020-04-01	48	0	>5	5	0	1	0	0	0	0	1	1	1	1	5	2	0	0	5	2	0	0	1	1	1	1	5	3	2	0	1	1	1	1	1	1	1	1	1	1	1
RIMOXCLAMIN 41	F	Retired	2021-01-14	64	WHITE	NP	Caso novo	2021-01-01	36	0	2	5	1	1	0	0	0	0	0	1	1	1	5	0	0	0	5	0	0	0	1	1	1	0	4	0	0	0	1	1	0	0	0	1	1	0	0	0	1
RIMOXCLAMIN 42	M	Businessperson	2021-02-18	69	WHITE	NP	Caso novo	2021-02-01	36	1	2	4	0	0	0	0	0	0	1	1	1	1	0	0	0	0	0	0	0	0	0	0	0	0	2	0	0	0	1	1	1	0	0	1	1	0	0	0	1
RIMOXCLAMIN 43	F	Physician	2019-11-06	45	WHITE	NP	Caso novo	2019-11-01	120	1	>5	4	1	1	0	0	0	0	1	1	0	0	2	1	1	0	2	1	1	0	1	0	0	0	6	4	3	0	1	1	1	1	1	1	1	0	1	1	0
RIMOXCLAMIN 44	M	Physician	2018-01-18	53	WHITE	BB	Caso novo	2018-01-20	6	1	>5	6	1	1	0	0	0	0	1	1	1	1	1	1	0	0	1	1	0	0	1	0	0	0	2			0	1	1	1	0	1
RIMOXCLAMIN 45	F	Retired	2022-03-31	43	WHITE	NP	Caso novo	2022-03-01	60	0	0	3	0	1	0	0	0	0	1	1	0	0	0	0	0	0	0	0	0	0	1	1	1	1	3	2	0	0	1	1	0	1	1	0	1	0	0	1	0
RIMOXCLAMIN 46	M	Businessperson	2017-07-26	63	WHITE	BB	Caso novo	2017-07-01	12	0	3	5	1	1	0	0	0	0	0	1	1	1	1	1	0	0	1	1	0	0	1	1	1	1	3	2	1	0	1	1	0	1	1	1	0	0	1	1	0
Unrealized/not evaluated
[truncated: 19 more columns]

## Sheet: Complementary exams
PATIENT	Hansen's Reaction			Laboratorials				Imaging Exams (1 = compatible with multiple mononeuritis; 2 = other pathologies; 0 = normal)
	Type of Reaction	Neuritis?	Time of Reaction	RLEP-PCR	APGL1 IgM	APGL1 Index	Bacilloscopy IB	USG (time in DAYS from diagnosis date to examination date)	Ultrasound Patterns	ENMG (time in DAYS from diagnosis date to examination date)	ENMG Patterns
MDT/WHO 1	0	0	0	NEGATIVE	POSITIVE	1.6	1+	0	1	NR	NR
MDT/WHO 2	1	1	2	INCONCLUSIVE	NEGATIVE	0.8	NEGATIVE	-45	1	-45	1
MDT/WHO 3	0	0	0	NEGATIVE	NEGATIVE	0.3	NEGATIVE	0	1	NR	NR
MDT/WHO 4	0	0	0	NEGATIVE	NEGATIVE	0	NEGATIVE	-60	1	NR	NR
MDT/WHO 5	0	0	0	NEGATIVE	NEGATIVE	1	NEGATIVE	7	1	-45	1
MDT/WHO 6	0	0	0	NEGATIVE	NEGATIVE	0.1	NR	-21	1	NR	NR
MDT/WHO 7	0	0	0	POSITIVE	NEGATIVE	0.4	NR	-21	1	-30	1
MDT/WHO 8	0	0	0	POSITIVE	NEGATIVE	0.6	NR	21	1	NR	NR
MDT/WHO 9	0	0	0	NEGATIVE	NEGATIVE	0.7	NR	30	1	NR	NR
MDT/WHO 10	0	0	0	NEGATIVE	POSITIVE	1.1	NR	-30	1	-90	1
MDT/WHO 11	0	0	0	NEGATIVE	POSITIVE	1.3	NR	-60	1	NR	NR
MDT/WHO 12	0	0	0	NEGATIVE	NEGATIVE	NR	NR	-14	1	NR	NR
MDT/WHO 13	0	0	0	NR	NR	NR	NR	7	1	NR	NR
MDT/WHO 14	0	0	0	POSITIVE	NEGATIVE	NR	NR	30	1	-150	2
MDT/WHO 15	0	0	0	NR	NR	NR	NR	0	1	NR	NR
MDT/WHO 16	0	0	0	NR	NR	NR	NR	-5	1	NR	NR
MDT/WHO 17	0	0	0	NR	NR	NR	NR	0	1	NR	NR
MDT/WHO 18	0	0	0	POSITIVE	POSITIVE	3.7	5+	45	1	NR	NR
MDT/WHO 19	0	0	0	POSITIVE	POSITIVE	13.8	4+	-15	1	NR	NR
MDT/WHO 20	0	1	0	POSITIVE	POSITIVE	1.6	4+	7	1	NR	NR
RIMOXCLAMIN 1	0	0	0	Negative	Negative	0.6	NR	NR	1	NR	1
RIMOXCLAMIN 2	0	0	0	Negative	Positive	1.9	NR	NR	1	NR	1
RIMOXCLAMIN 3	0	0	0	Negative	Negative	0.4	NR	-1	1	-21	1
RIMOXCLAMIN 4	0	0	0	NR	Negative	-0.7	Negative	-1	0	-2	1
RIMOXCLAMIN 5	0	0	0	Negative	Negative	0.3	NR	NR	1	-50	2
RIMOXCLAMIN 6	0	0	0	Negative	Negative	0.1	NR	-100	1	-1	1
RIMOXCLAMIN 7	0	0	0	Negative	Negative	0.6	NR	1	1	-1	1
RIMOXCLAMIN 8	0	0	0	Negative	Negative	1	NR	5	1	NR	1
RIMOXCLAMIN 9	0	0	0	Negative	NR	NR	NR	NR	1	-135	1
RIMOXCLAMIN 10	0	0	0	Negative	Negative	0	NR	0	1	75	1
RIMOXCLAMIN 11	0	0	1	Positive	Positive	2.9	6+	63	1	NR	NR
RIMOXCLAMIN 12	0	0	0	NR	Positive	1.3	NR	-62	1	-62	1
RIMOXCLAMIN 13	0	0	0	Negative	Negative	0.8	NR	0	1	-6	1
RIMOXCLAMIN 14	0	0	0	Negative	Negative	0.6	Negative	-15	1	17	1
RIMOXCLAMIN 15	0	0	0	Negative	Negative	0.4	NR	-160	1	127	1
RIMOXCLAMIN 16	0	1	6	Negative	Negative	0.1	NR	1	1	1	1
RIMOXCLAMIN 17	0	0	0	Negative	Negative	0.4	NR	-48	1	NR	1
RIMOXCLAMIN 18	0	0	0	Positive	Negative	0.2	NR	8	1	13	0
RIMOXCLAMIN 19	0	0	0	Negative	Negative	0.3	NR	-160	1	158	0
RIMOXCLAMIN 20	0	0	0	Inconclusive	Negative	0.8	NR	0	1	0	1
RIMOXCLAMIN 21	0	0	0	Positive	Positive	1.2	NR	-94	1	-99	1
RIMOXCLAMIN 22	0	1	9	Negative	Negative	0.2	NR	-94	1	-47	1
RIMOXCLAMIN 23	0	0	0	NR	Negative	0.3	NR	-8	1	-20	2
RIMOXCLAMIN 24	0	0	0	Negative	Negative	0.4	NR	NR	1	NR	NR
RIMOXCLAMIN 25	0	0	0	Negative	Negative	0.2	NR	17	1	0	1
RIMOXCLAMIN 26	0	0	0	Positive	Negative	0.2	NR	NR	1	0	1
RIMOXCLAMIN 27	0	1	3	Positive	Negative	0.3	NR	0	1	-1	2
RIMOXCLAMIN 28	0	1	3	Positive	Negative	0.3	NR	NR	1	NR	1
RIMOXCLAMIN 29	0	0	0	NR	Negative	0.4	Negative	-180	0	-150	1
RIMOXCLAMIN 30	0	0	0	Negative	Negative	0.2	NR	1	1	1	1
RIMOXCLAMIN 31	0	0	0	Negative	Positive	1.1	NR	-140	1	-100	0
RIMOXCLAMIN 32	0	0	0	Negative	Negative	0	NR	NR	1	-1	1
RIMOXCLAMIN 33	0	0	0	Negative	Negative	0.2	NR	6	1	32	1
RIMOXCLAMIN 34	0	1	1	Positive	Negative	0.4	NR	NR	1	NR	1
RIMOXCLAMIN 35	0	0	0	NR	Negative	0.3	NR	14	1	1	1
RIMOXCLAMIN 36	0	0	0	NR	Negative	0.1	NR	0	1	-360	1
RIMOXCLAMIN 37	0	0	0	Inconclusive	Negative	0.2	NR	1	1	NR	1
RIMOXCLAMIN 38	0	0	0	Negative	Negative	0	NR	0	1	NR	1
RIMOXCLAMIN 39	0	0	0	Negative	Positive	2.4	NR	NR	1	-109	0
RIMOXCLAMIN 40	0	0	0	Positive	Negative	0.2	NR	NR	1	40	2
RIMOXCLAMIN 41	0	1	3	Negative	Negative	0.6	NR	0	1	-500	1
RIMOXCLAMIN 42	0	0	0	Positive	Negative	0.5	NR	14	1	NR	NR
RIMOXCLAMIN 43	0	0	0	Positive (Biópsia de nervo)	Positive	1.4	Negative	0	1	75	1
RIMOXCLAMIN 44	0	0	0	Negative	NR	NR	NR	17	0	120	1
RIMOXCLAMIN 45	0	0	0	Inconclusive	Negative	0	NR	NR	1	45	1
RIMOXCLAMIN 46	0	0	0	Negative	Negative	0.8	NR	-14	1	-71	1
NR: Unrealized/not evaluated

## Sheet: PDG
PATIENT	Improvement in Strength at End of Treatment	Physical Grade Disability (PDG)
		GPD				EYE 'R'				EYE 'L'				HAND 'R'				HAND 'L'				FOOT 'R'				FOOT 'L'
		INITIAL	3 MONTHS	6 MONTHS	12 MONTHS	INITIAL	3 MONTHS	6 MONTHS	12 MONTHS	INITIAL	3 MONTHS	6 MONTHS	12 MONTHS	INITIAL	3 MONTHS	6 MONTHS	12 MONTHS	INITIAL	3 MONTHS	6 MONTHS	12 MONTHS	INITIAL	3 MONTHS	6 MONTHS	12 MONTHS	INITIAL	3 MONTHS	6 MONTHS	12 MONTHS
MDT/WHO 1	1	0	1	0	0	0	0	0	0	0	0	0	0	0	0	0	0	0	0	0	0	0	1	0	0	0	0	0	0
MDT/WHO 2	1	1	0	0	0	0	0	0	0	0	0	0	0	0	0	0	0	0	0	0	0	0	0	0	0	1	0	0	0
MDT/WHO 3	0	0	0	0	0	0	0	0	0	0	0	0	0	0	0	0	0	0	0	0	0	0	0	0	0	0	0	0	0
MDT/WHO 4	0	0	0	0	0	0	0	0	0	0	0	0	0	0	0	0	0	0	0	0	0	0	0	0	0	0	0	0	0
MDT/WHO 5	1	0	2	1	0	0	0	0	0	0	0	0	0	0	0	0	0	0	0	0	0	0	1	1	0	0	2	1	0
MDT/WHO 6	0	1	1	0	1	0	0	0	0	0	0	0	0	0	0	0	0	0	0	0	0	1	1	0	1	1	1	0	1
MDT/WHO 7	0	1	1	1	1	0	0	0	0	0	0	0	0	0	0	0	0	0	1	0	0	1	1	1	1	1	1	1	1
MDT/WHO 8	0	1	1	1	0	0	0	0	0	0	0	0	0	0	0	0	0	0	0	0	0	1	1	1	0	0	1	0	0
MDT/WHO 9	0	1	1	1	1	0	0	0	0	0	0	0	0	0	0	0	0	0	0	0	0	1	1	1	1	1	1	1	1
MDT/WHO 10	0	1	1	0	0	0	0	0	0	0	0	0	0	0	0	0	0	0	0	0	0	0	1	0	0	1	0	0	0
MDT/WHO 11	1	1	1	1	0	0	0	0	0	0	0	0	0	0	0	0	0	0	0	0	0	1	1	1	0	1	1	1	0
MDT/WHO 12	0	0	0	0	0	0	0	0	0	0	0	0	0	0	0	0	0	0	0	0	0	0	0	0	0	0	0	0	0
MDT/WHO 13	1	1	1	1	0	0	0	0	0	0	0	0	0	0	0	0	0	0	0	0	0	1	1	1	0	1	1	1	0
MDT/WHO 14	1	1	1	1	1	0	0	0	0	0	0	0	0	0	0	0	0	0	0	0	0	1	1	1	1	1	1	1	0
MDT/WHO 15	0	0	0	0	0	0	0	0	0	0	0	0	0	0	0	0	0	0	0	0	0	0	0	0	0	0	0	0	0
MDT/WHO 16	0	1	1	1	1	0	0	0	0	0	0	0	0	0	0	0	0	0	0	0	0	1	1	1	1	1	1	1	1
MDT/WHO 17	0	1	0	0	0	0	0	0	0	0	0	0	0	0	0	0	0	0	0	0	0	0	0	0	0	1	0	0	0
MDT/WHO 18	0	2	2	2	2	0	0	0	0	0	0	0	0	0	0	0	1	0	0	1	0	2	2	2	2	2	2	2	2
MDT/WHO 19	1	1	1	1	0	0	0	0	0	0	0	0	0	0	0	0	0	0	0	0	0	1	1	1	1	1	1	1	0
MDT/WHO 20	0	1	1	1	1	0	0	0	0	0	0	0	0	0	1	0	0	0	1	0	0	1	1	1	1	1	1	1	1
#REF!
RIMOXCLAMIN 1	0	2	2	1	1	0	0	0	0	0	0	0	0	0	0	0	0	2	0	0	0	1	1	1	1	2	2	1	1
RIMOXCLAMIN 2	0	0	0	0	0	0	0	0	0	0	0	0	0	0	0	0	0	0	0	0	0	0	0	0	0	0	0	0	0
RIMOXCLAMIN 3	0	0	0	0	0	0	0	0	0	0	0	0	0	0	0	0	0	0	0	0	0	0	0	0	0	0	0	0	0
RIMOXCLAMIN 4	1	1	1	1	0	0	0	0	0	0	0	0	0	1	1	1	0	0	0	0	0	1	1	1	0	0	0	0	0
RIMOXCLAMIN 5	1	2	0	0	0	1	0	0	0	2	1	1	0	0	0	0	0	0	0	0	0	2	0	0	0	1	0	0	0
RIMOXCLAMIN 6	1	0	0	0	0	0	0	0	0	0	0	0	0	0	0	0	0	0	0	0	0	0	0	0	0	0	0	0	0
RIMOXCLAMIN 7	0	2	2	1	1	0	0	0	0	0	0	0	0	0	0	0	0	2	2	1	1	0	0	0	0	0	0	0	0
RIMOXCLAMIN 8	1	1	1	1	1	0	0	0	0	0	0	0	0	1	0	0	0	0	0	0	0	1	1	1	0	1	1	1	0
RIMOXCLAMIN 9	0	0	0	0	0	0	0	0	0	0	0	0	0	0	0	0	0	0	0	0	0	0	0	0	0	0	0	0	0
RIMOXCLAMIN 10	0	0	1	1	0	0	0	0	0	0	0	0	0	0	0	0	0	0	0	0	0	0	0	0	0	0	1	1	0
RIMOXCLAMIN 11	1	1	1	1	0	0	0	0	0	0	0	0	0	1	1	1	0	1	1	0	0	1	1	1	0	1	0	1	0
RIMOXCLAMIN 12	1	2	2	2	1	0	0	0	0	0	0	0	0	1	1	1	0	2	2	2	1	1	1	1	0	1	1	1	1
RIMOXCLAMIN 13	1	2	1	0	0	0	0	0	0	0	0	0	0	2	1	0	0	2	1	0	0	1	0	0	0	1	0	0	0
RIMOXCLAMIN 14	1	1	1	1	1	0	0	0	0	0	0	0	0	0	0	0	0	0	0	0	0	1	1	1	0	1	1	1	1
RIMOXCLAMIN 15	1	1	1	1	1	0	0	0	0	0	0	0	0	0	0	0	0	0	0	0	0	1	1	1	1	1	1	1	1
RIMOXCLAMIN 16	1	2	1	1	0	0	0	0	0	0	0	0	0	2	1	1	0	2	1	1	0	1	1	1	0	1	1	1	0
RIMOXCLAMIN 17	1	0	0	0	0	0	0	0	0	0	0	0	0	0	0	0	0	0	0	0	0	0	0	0	0	0	0	0	0
RIMOXCLAMIN 18	0	1	1	1	0	0	0	0	0	0	0	0	0	0	0	0	0	0	0	0	0	0	0	0	0	1	1	1	0
RIMOXCLAMIN 19	0	0	0	0	0	0	0	0	0	0	0	0	0	0	0	0	0	0	0	0	0	0	0	0	0	0	0	0	0
RIMOXCLAMIN 20	1	1	1	1	1	0	0	0	0	0	0	0	0	0	0	0	0	1	1	1	1	0	0	0	1	0	0	0	0
RIMOXCLAMIN 21	1	1	0	0	0	0	0	0	0	0	0	0	0	0	0	0	0	0	0	0	0	1	0	0	0	1	0	0	0
RIMOXCLAMIN 22	1	1	1	0	0	0	0	0	0	0	0	0	0	1	0	0	0	0	0	0	0	0	0	0	0	1	1	0	0
RIMOXCLAMIN 23	1	1	1	0	0	0	0	0	0	0	0	0	0	1	0	0	0	0	0	0	0	0	0	0	0	1	1	0	0
RIMOXCLAMIN 24	0	0	0	0	0	0	0	0	0	0	0	0	0	0	0	0	0	0	0	0	0	0	0	0	0	0	0	0	0
RIMOXCLAMIN 25	0	0	0	0	0	0	0	0	0	0	0	0	0	0	0	0	0	0	0	0	0	0	0	0	0	0	0	0	0
RIMOXCLAMIN 26	1	1	1	1	0	0	0	0	0	0	0	0	0	0	0	0	0	0	0	0	0	1	0	1	0	0	1	0	0
RIMOXCLAMIN 27	1	1	0	0	0	0	0	0	0	0	0	0	0	0	0	0	0	0	0	0	0	1	0	0	0	0	0	0	0
RIMOXCLAMIN 28	1	1	1	1	0	0	0	0	0	0	0	0	0	0	0	0	0	0	0	0	0	1	0	1	0	1	0	1	0
RIMOXCLAMIN 29	1	1	1	1	1	0	0	0	0	0	0	0	0	0	0	0	0	0	0	0	0	1	1	1	1	1	1	1	1
RIMOXCLAMIN 30	1	2	2	2	0	0	0	0	0	0	0	0	0	2	2	2	0	2	2	2	0	2	1	1	0	2	1	0	0
RIMOXCLAMIN 31	0	0	0	0	0	0	0	0	0	0	0	0	0	0	0	0	0	0	0	0	0	0	0	0	0	0	0	0	0
RIMOXCLAMIN 32	1	1	0	0	0	0	0	0	0	0	0	0	0	0	0	0	0	0	0	0	0	1	0	0	0	1	0	0	0
RIMOXCLAMIN 33	1	1	1	1	1	0	0	0	0	0	0	0	0	1	1	1	0	1	1	0	0	1	1	1	0	1	1	1	1
RIMOXCLAMIN 34	0	0	0	0	0	0	0	0	0	0	0	0	0	0	0	0	0	0	0	0	0	0	0	0	0	0	0	0	0
RIMOXCLAMIN 35	0	1	1	0	0	0	0	0	0	0	0	0	0	0	0	0	0	0	0	0	0	0	0	0	0	1	1	0	0
RIMOXCLAMIN 36	1	2	2	2	0	0	0	0	0	0	0	0	0	0	0	0	0	2	2	2	0	1	1	1	1	1	1	1	0
RIMOXCLAMIN 37	0	1	0	0	0	0	0	0	0	0	0	0	0	0	0	0	0	0	0	0	0	1	0	0	0	0	0	0	0
RIMOXCLAMIN 38	1	1	0	0	0	0	0	0	0	0	0	0	0	0	0	0	0	0	0	0	0	0	0	0	0	1	0	0	0
RIMOXCLAMIN 39	1	1	0	0	0	0	0	0	0	0	0	0	0	0	0	0	0	0	0	0	0	1	0	0	0	0	0	0	0
RIMOXCLAMIN 40	1	1	0	0	0	0	0	0	0	0	0	0	0	0	0	0	0	1	0	0	0	1	0	0	0	1	0	0	0
RIMOXCLAMIN 41	0	0	0	0	0	0	0	0	0	0	0	0	0	0	0	0	0	0	0	0	0	0	0	0	0	0	0	0	0
RIMOXCLAMIN 42	0	0	0	0	0	0	0	0	0	0	0	0	0	0	0	0	0	0	0	0	0	0	0	0	0	0	0	0	0
RIMOXCLAMIN 43	1	2	2	0	0	0	0	0	0	0	0	0	0	2	0	0	0	2	2	0	0	1	0	0	0	0	0	0	0
RIMOXCLAMIN 44	1	2	2	0	0	0	0	0	0	0	0	0	0	0	0	0	0	2	2	0	0	1	0	0	0	1	0	0	0
RIMOXCLAMIN 45	1	2	1	0	0	0	0	0	0	0	0	0	0	0	0	0	0	2	1	0	0	1	0	0	0	1	0	0	0
RIMOXCLAMIN 46	1	2	2	2	2	0	0	0	0	0	0	0	0	2	2	2	2	2	2	1	1	1	1	1	1	1	1	1	1
		13	20	27	36
		21	18	15	9
		12	8	4	1

## Sheet: Side effects
PATIENT	SIDE EFFECTS
	Anaemia	TIME	Change DDS?	IF CHANGE, for which?	TIME	Neuritis	TIME (months)	Muscle pain	TIME (months)	Dyspnea	TIME (months)	Abdominal pain	TIME (months)	Dizziness	TIME (months)	Vertigo	TIME (months)	Hyporexia	TIME (months)	Headache	TIME (months)	Nausea and vomiting	TIME (months)	Constipation	TIME (months)	Epigastralgy	TIME (months)	Hypercromia	TIME (months)	Balance change	TIME (months)	Bitter taste	TIME (months)	Ichthyosis	TIME (months)	Conjunctivitis	TIME (months)	Diarrhea	TIME (months)	Change in Heart Rhythm	TIME (months)	Malaise	TIME (months)	Fatigue	TIME (months)	SUM
MDT/WHO 1	*	*	*	*	*	1	3	*	*	*	*	*	*	*	*	*	*	*	*	1	1	1	1	*	*	1	6	1	4	1	1	*	*	1	4	1	6	*	*	*	*	1	1	1	1	38
MDT/WHO 2	*	*	*	*	*	1	5	*	*	*	*	*	*	*	*	*	*	*	*	*	*	*	*	*	*	*	*	*	*	*	*	*	*	*	*	*	*	*	*	*	*	*	*	*	*	6
MDT/WHO 3	1	2	*	*	*	*	*	*	*	1	2	*	*	*	*	*	*	*	*	*	*	*	*	*	*	*	*	*	*	*	*	*	*	*	*	*	*	*	*	*	*	*	*	*	*	3
MDT/WHO 4	*	*	*	*	*	*	*	*	*	*	*	*	*	*	*	*	*	*	*	*	*	*	*	*	*	*	*	*	*	*	*	*	*	*	*	*	*	*	*	*	*	*	*	*	*	0
MDT/WHO 5	1	1	1	Minoc/oflox	1	*	*	*	*	*	*	1	3	*	*	1	3	*	*	*	*	*	*	*	*	*	*	1	3	*	*	1	3	*	*	*	*	*	*	*	*	1	6	1	6	30
MDT/WHO 6	*	*	clofazimine	Levofloxacine	3	*	*	*	*	*	*	*	*	*	*	*	*	*	*	1	0	1	0	*	*	*	*	*	*	*	*	*	*	*	*	*	*	*	*	*	*	*	*	*	*	2
MDT/WHO 7	*	*	1	Ofloxacin	1	*	*	*	*	*	*	*	*	*	*	*	*	*	*	*	*	*	*	*	*	1	3	1	4	*	*	*	*	*	*	*	*	*	*	*	*	1	0	1	0	11
MDT/WHO 8	*	*	*	*	*	*	*	*	*	*	*	*	*	*	*	*	*	*	*	*	*	*	*	*	*	*	*	*	*	*	*	*	*	*	*	*	*	1	1	*	*	*	*	*	*	2
MDT/WHO 9	1	4	1	Minociclin	7	*	*	*	*	*	*	*	*	1	6	*	*	*	*	*	*	*	*	*	*	*	*	*	*	*	*	*	*	*	*	*	*	*	*	*	*	*	*	1	6	14
MDT/WHO 10	*	*	*	*	*	1	5	*	*	*	*	*	*	*	*	*	*	*	*	*	*	*	*	*	*	*	*	*	*	*	*	*	*	*	*	*	*	*	*	*	*	*	*	1	5	12
MDT/WHO 11	*	*	*	*	*	*	*	*	*	*	*	*	*	*	*	*	*	*	*	*	*	*	*	*	*	*	*	*	*	*	*	*	*	*	*	*	*	*	*	*	*	*	*	*	*	0
MDT/WHO 12	1	4	1	Minociclin	6	*	*	*	*	*	*	*	*	*	*	*	*	*	*	*	*	*	*	*	*	*	*	*	*	*	*	*	*	*	*	*	*	*	*	*	*	1	4	1	4	10
MDT/WHO 13	*	*	*	*	*	*	*	*	*	*	*	*	*	*	*	*	*	1	0	*	*	*	*	*	*	*	*	*	*	*	*	*	*	*	*	*	*	*	*	*	*	*	*	*	*	1
MDT/WHO 14	*	*	1	Minociclin	3	*	*	*	*	*	*	*	*	*	*	*	*	*	*	*	*	*	*	*	*	1	1	*	*	*	*	*	*	*	*	*	*	*	*	*	*	*	*	*	*	2
MDT/WHO 15	*	*	*	*	*	*	*	1	1	*	*	1	1	*	*	*	*	*	*	1	1	*	*	*	*	1	1	*	*	*	*	*	*	*	*	*	*	1	1	*	*	*	*	1	1	12
MDT/WHO 16	*	*	*	*	*	1	2	*	*	*	*	*	*	*	*	*	*	*	*	1	6	1	6	*	*	1	6	*	*	*	*	1	6	1	1	*	*	*	*	*	*	*	*	*	*	33
MDT/WHO 17	1	4	1	Ofloxacin	7	*	*	*	*	*	*	*	*	*	*	*	*	*	*	1	4	1	4	1	4	1	4	*	*	*	*	*	*	*	*	*	*	*	*	*	*	1	4	1	4	30
MDT/WHO 18	*	*	*	*	*	*	*	*	*	*	*	*	*	*	*	*	*	*	*	*	*	*	*	*	*	1	6	*	*	*	*	*	*	1	7	*	*	*	*	*	*	*	*	*	*	15
MDT/WHO 19	*	*	*	*	*	*	*	*	*	*	*	*	*	*	*	*	*	*	*	*	*	*	*	*	*	*	*	*	*	*	*	*	*	*	*	*	*	*	*	*	*	*	*	*	*	0
MDT/WHO 20	*	*	*	*	*	1	4	*	*	*	*	*	*	*	*	*	*	*	*	*	*	*	*	*	*	*	*	*	*	*	*	*	*	*	*	*	*	*	*	*	*	*	*	*	*	5
			CHANGED	7	28	5	19	1	1	1	2	2	4	1	6	1	3	1	0	5	12	4	11	1	4	7	27	3	11	1	1	2	9	3	12	1	6	2	2	0	0	5	15	8	27
				0.35	4	0.25	3.8	0.05	1	0.05	2	0.1	2	0.05	6	0.05	3	0.05	0	0.25	2.4	0.2	2.75	0.05	4	0.35	3.85714	0.15	3.66667	0.05	1	0.1	4.5	0.15	4	0.05	6	0.1	1	0	x	0.25	3	0.4	5.4
RIMOXCLAMIN 1	*	*	*	*	*	*	*	*	*	*	*	*	*	*	*	*	*	*	*	*	*	*	*	*	*	*	*	1	6	*	*	*	*	*	*	*	*	*	*	*	*	*	*	1	6	14
RIMOXCLAMIN 2	*	*	*	*	*	*	*	*	*	*	*	*	*	*	*	*	*	*	*	*	*	*	*	*	*	*	*	*	*	*	*	*	*	*	*	*	*	*	*	*	*	*	*	*	*	0
RIMOXCLAMIN 3	*	*	*	*	*	*	*	*	*	*	*	*	*	*	*	*	*	*	*	*	*	*	*	*	*	*	*	1	6	*	*	1	*	1	1	*	*	*	*	1	4	*	*	*	*	15
RIMOXCLAMIN 4	*	*	*	*	*	*	*	*	*	*	*	*	*	*	*	*	*	*	*	*	*	*	*	*	*	*	*	*	*	*	*	*	*	*	*	*	*	*	*	*	*	*	*	*	*	0
RIMOXCLAMIN 5	*	*	*	*	*	*	*	*	*	*	*	*	*	*	*	*	*	*	*	*	*	*	*	*	*	*	*	*	*	1	10	*	*	1	2	*	*	*	*	*	*	*	*	*	*	14
RIMOXCLAMIN 6	*	*	*	*	*	*	*	*	*	*	*	*	*	*	*	*	*	*	*	*	*	*	*	*	*	*	*	*	*	*	*	*	*	*	*	*	*	*	*	*	*	*	*	*	*	0
RIMOXCLAMIN 7	*	*	*	*	*	*	*	*	*	*	*	*	*	*	*	*	*	*	*	*	*	*	*	*	*	*	*	*	*	*	*	*	*	*	*	*	*	*	*	*	*	*	*	*	*	0
RIMOXCLAMIN 8	*	*	*	*	*	*	*	*	*	*	*	*	*	*	*	*	*	*	*	*	*	*	*	*	*	*	*	1	5	*	*	*	*	1	9	*	*	1	1	*	*	*	*	*	*	18
RIMOXCLAMIN 9	*	*	*	*	*	*	*	*	*	*	*	*	*	*	*	*	*	*	*	*	*	*	*	*	*	*	*	*	*	*	*	*	*	*	*	*	*	*	*	*	*	*	*	*	*	0
RIMOXCLAMIN 10	*	*	*	*	*	*	*	*	*	*	*	*	*	*	*	*	*	*	*	*	*	*	*	*	*	*	*	*	*	*	*	1	9	*	*	*	*	*	*	*	*	*	*	*	*	10
RIMOXCLAMIN 11	*	*	*	*	*	*	*	*	*	*	*	*	*	*	*	*	*	*	*	*	*	*	*	*	*	*	*	*	*	*	*	*	*	1	11	*	*	*	*	*	*	*	*	*	*	12
RIMOXCLAMIN 12	*	*	*	*	*	*	*	*	*	*	*	*	*	*	*	*	*	*	*	*	*	*	*	*	*	*	*	*	*	*	*	*	*	*	*	*	*	*	*	*	*	*	*	*	*	0
RIMOXCLAMIN 13	*	*	*	*	*	*	*	*	*	*	*	*	*	*	*	*	*	*	*	*	*	*	*	*	*	*	*	*	*	*	*	*	*	*	*	*	*	1	3	*	*	*	*	*	*	4
RIMOXCLAMIN 14	*	*	*	*	*	*	*	*	*	*	*	*	*	*	*	*	*	*	*	*	*	*	*	*	*	*	*	*	*	*	*	*	*	*	*	*	*	*	*	*	*	*	*	*	*	0
RIMOXCLAMIN 15	*	*	*	*	*	*	*	*	*	*	*	*	*	*	*	*	*	*	*	*	*	*	*	*	*	*	*	*	*	*	*	*	*	*	*	*	*	*	*	*	*	*	*	*	*	0
RIMOXCLAMIN 16	*	*	*	*	*	*	*	*	*	*	*	*	*	*	*	*	*	*	*	*	*	1	1	1	1	*	*	*	*	*	*	*	*	*	*	*	*	*	*	*	*	*	*	*	*	4
RIMOXCLAMIN 17	*	*	*	*	*	*	*	*	*	*	*	*	*	*	*	*	*	*	*	*	*	*	*	*	*	*	*	*	*	*	*	1	1	*	*	*	*	*	*	*	*	*	*	*	*	2
RIMOXCLAMIN 18	*	*	*	*	*	*	*	*	*	*	*	*	*	*	*	*	*	*	*	*	*	*	*	*	*	*	*	*	*	*	*	*	*	*	*	*	*	*	*	*	*	*	*	*	*	0
RIMOXCLAMIN 19	*	*	*	*	*	*	*	*	*	*	*	*	*	*	*	*	*	*	*	*	*	*	*	*	*	*	*	*	*	*	*	*	*	*	*	*	*	*	*	*	*	*	*	*	*	0
RIMOXCLAMIN 20	*	*	*	*	*	*	*	*	*	*	*	*	*	*	*	*	*	*	*	*	*	*	*	*	*	*	*	1	9	*	*	*	*	*	*	*	*	1	2	*	*	*	*	*	*	13
RIMOXCLAMIN 21	*	*	*	*	*	*	*	*	*	*	*	*	*	*	*	*	*	*	*	*	*	*	*	*	*	*	*	*	*	*	*	*	*	*	*	*	*	*	*	*	*	*	*	*	*	0
RIMOXCLAMIN 22	*	*	*	*	*	*	*	*	*	*	*	*	*	*	*	*	*	*	*	*	*	*	*	*	*	*	*	*	*	*	*	*	*	*	*	*	*	*	*	*	*	1	1	*	*	2
RIMOXCLAMIN 23	*	*	*	*	*	*	*	*	*	*	*	*	*	*	*	*	*	*	*	*	*	*	*	1	1	*	*	1	6	1	1	1	1	*	*	1	7	*	*	*	*	*	*	*	*	21
RIMOXCLAMIN 24	*	*	*	*	*	*	*	*	*	*	*	*	*	*	*	*	*	*	*	*	*	*	*	*	*	*	*	*	*	*	*	*	*	*	*	*	*	1	0	*	*	*	*	*	*	1
RIMOXCLAMIN 25	*	*	*	*	*	*	*	*	*	*	*	*	*	*	*	*	*	*	*	*	*	1	0	*	*	1	6	*	*	*	*	1	6	*	*	*	*	*	*	*	*	*	*	*	*	15
RIMOXCLAMIN 26	*	*	*	*	*	*	*	*	*	*	*	*	*	*	*	*	*	*	*	*	*	*	*	*	*	*	*	1	9	*	*	*	*	*	*	*	*	*	*	*	*	*	*	*	*	10
RIMOXCLAMIN 27	*	*	*	*	*	*	*	*	*	*	*	*	*	*	*	*	*	*	*	*	*	*	*	*	*	*	*	*	*	*	*	*	*	*	*	*	*	*	*	*	*	*	*	*	*	0
RIMOXCLAMIN 28	*	*	*	*	*	*	*	*	*	*	*	*	*	*	*	*	*	*	*	*	*	*	*	*	*	*	*	*	*	*	*	*	*	*	*	*	*	*	*	*	*	*	*	*	*	0
RIMOXCLAMIN 29	*	*	*	*	*	*	*	*	*	*	*	*	*	*	*	*	*	*	*	*	*	*	*	*	*	*	*	*	*	1	3	*	*	*	*	*	*	*	*	*	*	*	*	*	*	4
RIMOXCLAMIN 30	*	*	*	*	*	*	*	*	*	*	*	*	*	*	*	*	*	*	*	*	*	*	*	*	*	*	*	*	*	*	*	*	*	*	*	*	*	*	*	*	*	*	*	*	*	0
RIMOXCLAMIN 31	*	*	*	*	*	*	*	*	*	*	*	*	*	*	*	*	*	*	*	*	*	*	*	*	*	*	*	*	*	*	*	*	*	*	*	*	*	*	*	*	*	*	*	*	*	0
RIMOXCLAMIN 32	*	*	*	*	*	*	*	*	*	*	*	*	*	*	*	*	*	*	*	*	*	*	*	*	*	*	*	*	*	*	*	*	*	*	*	*	*	*	*	*	*	*	*	*	*	0
RIMOXCLAMIN 33	*	*	*	*	*	*	*	*	*	*	*	*	*	*	*	*	*	*	*	*	*	*	*	*	*	*	*	1	9	*	*	*	*	*	*	*	*	*	*	*	*	*	*	*	*	10
RIMOXCLAMIN 34	*	*	*	*	*	*	*	*	*	*	*	*	*	*	*	*	*	*	*	*	*	*	*	*	*	*	*	*	*	*	*	*	*	1	2	*	*	*	*	*	*	*	*	*	*	3
RIMOXCLAMIN 35	*	*	*	*	*	*	*	*	*	*	*	*	*	*	*	*	*	*	*	*	*	*	*	*	*	*	*	1	5	1	1	1	3	*	*	*	*	*	*	*	*	*	*	*	*	12
RIMOXCLAMIN 36	*	*	*	*	*	*	*	*	*	*	*	*	*	*	*	*	*	*	*	*	*	*	*	*	*	*	*	1	4	*	*	*	*	*	*	*	*	*	*	*	*	*	*	*	*	5
RIMOXCLAMIN 37	*	*	*	*	*	*	*	*	*	*	*	*	*	*	*	*	*	*	*	*	*	*	*	*	*	*	*	*	*	*	*	*	*	*	*	*	*	*	*	*	*	*	*	*	*	0
RIMOXCLAMIN 38	*	*	*	*	*	*	*	*	*	*	*	*	*	*	*	*	*	*	*	*	*	*	*	*	*	*	*	*	*	*	*	*	*	*	*	*	*	*	*	*	*	*	*	*	*	0
RIMOXCLAMIN 39	*	*	*	*	*	*	*	*	*	*	*	*	*	*	*	*	*	*	*	*	*	*	*	*	*	*	*	*	*	*	*	*	*	*	*	*	*	*	*	*	*	*	*	*	*	0
RIMOXCLAMIN 40	*	*	*	*	*	*	*	*	*	*	*	*	*	*	*	*	*	*	*	*	*	*	*	*	*	*	*	*	*	*	*	*	*	1	6	*	*	*	*	*	*	*	*	*	*	7
RIMOXCLAMIN 41	*	*	*	*	*	*	*	*	*	*	*	*	*	*	*	*	*	*	*	*	*	*	*	*	*	*	*	*	*	*	*	*	*	*	*	*	*	*	*	*	*	*	*	*	*	0
RIMOXCLAMIN 42	*	*	*	*	*	*	*	*	*	*	*	*	*	*	*	*	*	*	*	*	*	*	*	1	1	*	*	*	*	*	*	1	4	*	*	*	*	*	*	*	*	*	*	*	*	7
RIMOXCLAMIN 43	*	*	*	*	*	*	*	*	*	*	*	*	*	*	*	*	*	*	*	*	*	*	*	*	*	*	*	*	*	*	*	*	*	*	*	*	*	*	*	*	*	1	1	*	*	2
RIMOXCLAMIN 44	*	*	*	*	*	*	*	*	*	*	*	*	*	*	*	*	*	*	*	*	*	*	*	*	*	*	*	*	*	*	*	*	*	*	*	*	*	*	*	*	*	*	*	*	*	0
RIMOXCLAMIN 45	*	*	*	*	*	*	*	*	*	*	*	*	*	*	*	*	*	*	*	*	*	*	*	*	*	*	*	1	6	*	*	*	*	*	*	*	*	1	0	*	*	*	*	*	*	8
RIMOXCLAMIN 46	*	*	*	*	*	*	*	*	*	*	*	*	*	*	*	*	*	*	*	*	*	*	*	*	*	*	*	*	*	*	*	*	*	*	*	*	*	*	*	*	*	*	*	*	*	0

## Sheet: Confounding Variables
PATIENTS	MDT/WHO	SEX*	Time of Evolution in Months	AGE	Arterial Hypertension	Diabetes Mellitus	Hypercholesterolemia	Autoimmune diseases	OBESITY		*SEX:
MDT/WHO 1	0	1	24	45.6027	0	0	0	0	0		MALE = 0
MDT/WHO 2	0	0	20	32.3808	0	0	0	0	0		FEMALE = 1
MDT/WHO 3	0	1	12	61.5562	0	0	0	0	0
MDT/WHO 4	0	0	36	22.6521	0	0	0	0	0
MDT/WHO 5	0	1	24	43.5123	0	0	0	0	0
MDT/WHO 6	0	1	12	69.0986	0	0	0	0	0
MDT/WHO 7	0	1	15	54.2877	0	0	0	0	0
MDT/WHO 8	0	0	14	35.6932	0	0	0	0	0
MDT/WHO 9	0	1	30	75.2055	0	0	0	0	0
MDT/WHO 10	0	0	36	60.0959	0	0	0	0	0
MDT/WHO 11	0	0	72	15.0904	0	0	0	0	0
MDT/WHO 12	0	1	12	64.1534	0	0	0	1	1
MDT/WHO 13	0	0	84	77.5068	0	0	1	0	1
MDT/WHO 14	0	0	48	71.8849	0	0	0	0	0
MDT/WHO 15	0	1	6	9.83836	0	0	0	0	0
MDT/WHO 16	0	0	72	59.2795	0	0	0	0	0
MDT/WHO 17	0	1	12	55.8849	0	0	0	0	0
MDT/WHO 18	0	0	90	60.3123	1	0	0	0	0
MDT/WHO 19	0	0	180	66.0904	1	0	0	0	1
MDT/WHO 20	0	0	6	76.3041	1	1	1	0	0
0	RMXCM	SEX*	Time of Evolution in Months	AGE	Arterial Hypertension	Diabetes Mellitus	Hypercholesterolemia	Autoimmune diseases	OBESITY
RIMOXCLAMIN 1	1	1	36	69	0	0	1	0	0
RIMOXCLAMIN 2	1	0	11	45	0	1	1	0	1
RIMOXCLAMIN 3	1	1	12	67	0	0	0	0	0
RIMOXCLAMIN 4	1	1	11	28	0	0	0	0	0
RIMOXCLAMIN 5	1	1	36	59	0	0	0	0	0
RIMOXCLAMIN 6	1	0	12	68	0	0	0	0	0
RIMOXCLAMIN 7	1	1	36	38	0	0	0	1	0
RIMOXCLAMIN 8	1	0	6	80	0	0	0	1	0
RIMOXCLAMIN 9	1	0	6	51	0	0	0	0	0
RIMOXCLAMIN 10	1	0	120	34	0	0	0	0	1
RIMOXCLAMIN 11	1	0	120	36	0	0	0	0	0
RIMOXCLAMIN 12	1	0	36	66	0	1	0	0	1
RIMOXCLAMIN 13	1	0	60	62	1	0	1	0	0
RIMOXCLAMIN 14	1	0	120	62	1	1	0	0	0
RIMOXCLAMIN 15	1	0	12	52	0	0	1	0	0
RIMOXCLAMIN 16	1	1	144	75	0	0	0	0	0
RIMOXCLAMIN 17	1	0	60	48	0	0	0	0	0
RIMOXCLAMIN 18	1	1	NR	68	0	0	0	0	0
RIMOXCLAMIN 19	1	1	18	51	0	0	0	0	0
RIMOXCLAMIN 20	1	0	72	69	0	0	0	0	1
RIMOXCLAMIN 21	1	1	6	39	0	0	0	0	0
RIMOXCLAMIN 22	1	1	72	51	0	0	0	0	0
RIMOXCLAMIN 23	1	1	24	79	0	0	0	0	0
RIMOXCLAMIN 24	1	1	12	69	0	0	0	0	0
RIMOXCLAMIN 25	1	0	12	52	0	0	0	0	0
RIMOXCLAMIN 26	1	1	72	64	1	0	0	0	1
RIMOXCLAMIN 27	1	0	2	41	0	0	0	0	0
RIMOXCLAMIN 28	1	0	18	52	0	0	0	0	0
RIMOXCLAMIN 29	1	0	60	67	0	0	0	0	0
RIMOXCLAMIN 30	1	0	168	68	1	0	0	0	0
RIMOXCLAMIN 31	1	0	12	16	0	0	0	0	0
RIMOXCLAMIN 32	1	0	60	40	0	0	0	0	0
RIMOXCLAMIN 33	1	0	120	60	0	1	1	0	0
RIMOXCLAMIN 34	1	0	36	59	1	1	1	0	1
RIMOXCLAMIN 35	1	0	60	88	1	0	0	0	1
RIMOXCLAMIN 36	1	0	36	81	0	0	0	0	1
RIMOXCLAMIN 37	1	0	24	60	0	0	0	0	0
RIMOXCLAMIN 38	1	0	12	56	1	0	0	0	1
RIMOXCLAMIN 39	1	0	18	43	0	0	0	0	0
RIMOXCLAMIN 40	1	0	48	63	0	0	0	0	0
RIMOXCLAMIN 41	1	1	36	64	1	0	0	0	0
RIMOXCLAMIN 42	1	0	36	69	0	0	0	0	0
RIMOXCLAMIN 43	1	1	120	45	0	0	0	0	0
RIMOXCLAMIN 44	1	0	6	53	1	1	0	0	0
RIMOXCLAMIN 45	1	1	60	43	0	0	0	0	0
RIMOXCLAMIN 46	1	0	12	63	0	1	0	0	0

## Sheet: Esthesiometry
PATIENT	START TIME	INITIAL ESTHESIOMETRY	ESTHESIOMETRY - INITIAL																																									ESTHESIOMETRY - 3RD MONTH
			HAND 'R'								HAND 'L'								FOOT 'R'												FOOT 'L'												Sum of Abnormalities at the Beginning	HAND 'R'
			1	2	3	4	5	6	7	Number of Abnormalities	1	2	3	4	5	6	7	Number of Abnormalities	1	2	3	4	5	6	7	8	9	10	11	Number of Abnormalities	1	2	3	4	5	6	7	8	9	10	11	Number of Abnormalities		1	2	3	4	5	6
MDT/WHO 1	2021-09-21	2021-09-21	2	0.2	0.07	0.07	0.2	0.07	0.2	4	0.07	0.07	0.07	0.07	0.07	0.07	0.07	0	0.07	2	0.07	0.07	0.07	0.07	0.07	0.07	0.07	0.07	0.07	1	0.07	0.07	0.2	0.2	2	2	2	2	2	0.07	0.07	5	10	0.2	0.07	0.07	0.2	0.2	0.07
MDT/WHO 2	2022-06-15	2022-06-15	0.07	0.07	0.07	0.07	0.07	0.07	0.07	0	0.07	0.07	0.07	0.07	0.07	0.07	0.07	0	0.07	0.07	0.07	0.07	0.07	0.07	0.07	0.07	0.07	0.07	0.07	0	0.07	0.07	0.07	0.07	0.07	0.07	0.07	0.07	0.07	0.07	0.07	0	0	0.07	0.07	0.07	0.07	0.07	0.07
MDT/WHO 3	2022-10-19	2022-10-19	0.07	0.07	0.07	0.07	0.07	0.07	0.07	0	0.07	0.07	0.07	0.07	0.07	0.07	0.07	0	2	0.2	2	2	2	2	2	0.2	2	0.07	0.07	7	0.07	0.07	0.07	0.2	0.2	0.2	0.2	2	2	0.07	0.07	2	9	0.07	0.07	0.07	0.07	0.07	0.07
MDT/WHO 4	2022-01-19	2021-12-01	0.07	0.07	0.07	0.07	0.07	0.07	0.07	0	0.07	0.07	0.07	0.07	0.07	0.07	0.07	0	0.07	0.07	0.07	0.07	0.07	0.07	0.07	0.07	0.07	0.07	0.07	0	0.07	0.07	0.07	0.07	0.07	0.07	0.07	0.07	0.07	0.07	0.07	0	0	0.07	0.07	0.07	0.07	0.07	0.07
MDT/WHO 5	2022-03-09	2022-01-12	0.07	0.07	0.07	0.07	0.07	0.07	0.07	0	0.07	0.07	0.07	0.07	0.07	0.07	0.07	0	0.07	0.07	0.07	0.07	0.07	0.2	0.2	0.07	2	0.07	0.07	1	0.07	0.07	0.07	0.2	0.2	0.07	0.2	0.07	0.2	0.07	0.2	0	1	0.07	0.07	0.07	0.07	0.07	0.07
MDT/WHO 6	2021-03-23	2021-03-02	0.07	0.07	0.07	0.07	0.07	0.07	0.07	0	0.07	0.07	0.07	0.07	0.07	0.07	0.07	0	0.07	0.07	0.07	2	0.07	0.07	4	0.07	4	0.07	0.07	3	0.07	0.07	0.07	0.07	0.07	0.07	2	0.07	4	0.07	0.07	2	5	0.07	0.07	0.07	0.07	0.07	0.07
MDT/WHO 7	2023-10-22	2020-09-03	0.07	0.07	0.07	0.07	0.07	0.07	0.07	0	0.07	0.07	0.07	0.07	0.07	0.07	0.07	0	0.2	0.2	2	0.2	0.2	4	2	0.2	4	0.2	0.2	4	0.2	0.2	0.07	0.2	0.2	4	0.2	0.2	4	0.07	0.07	2	6	0.07	0.2	0.07	0.2	0.07	0.2
MDT/WHO 8	2021-02-23	2021-02-09	0.2	0.07	0.2	0.07	0.07	0.2	0.07	3	0.07	0.07	0.07	0.07	0.07	0.2	0.07	1	2	2	2	2	2	2	2	2	4	0.2	0.2	9	2	0.2	0.2	2	2	2	0.2	0.2	2	0.2	0.2	5	18	0.07	0.07	0.07	0.07	0.07	0.07
MDT/WHO 9	2021-09-14	2021-10-08	0.07	0.07	0.07	0.07	0.07	0.07	0.07	0	0.07	0.07	0.07	0.07	0.07	0.07	0.07	0	300	2	10	300	400	400	2	2	10	4	0.2	10	300	10	300	10	300	2	300	2	300	4	2	11	21	0.2	0.07	0.07	0.07	0.07	0.07
MDT/WHO 10	2021-05-20	2021-05-20	0.07	0.07	0.07	0.07	0.07	0.07	0.07	0	0.07	0.07	0.07	0.07	0.07	0.07	0.07	0	2	2	0.2	2	0.2	0.2	2	0.2	2	0.2	0.07	5	2	0.07	0.07	4	2	0.07	2	0.07	4	0.07	0.07	5	10	0.2	0.07	0.07	0.07	0.07	0.07
MDT/WHO 11	2021-08-10	2021-08-10	0.07	0.07	0.07	0.07	0.07	0.07	0.07	0	0.07	0.07	0.07	0.07	0.07	0.07	0.07	0	0.07	0.07	0.07	0.07	0.07	0.07	0.07	0.07	300	0.07	0.07	1	0.07	0.07	0.07	0.07	0.07	0.07	0.07	0.07	4	0.07	0.07	1	2	0.07	0.07	0.07	0.07	0.07	0.07
MDT/WHO 12	2021-10-19	2021-10-19	0.2	0.2	2	0.2	0.07	0.07	0.07	4	0.07	0.2	0.2	0.07	0.07	0.07	0.07	2	0.2	2	2	2	0.2	0.2	2	2	2	0.2	0.2	6	0.2	2	0.2	0.07	2	2	2	2	2	0.2	0.2	6	18	0.2	0.07	0.2	0.07	0.07	0.07
MDT/WHO 13	2022-02-08	2022-02-01	2	2	2	2	2	2	2	7	2	2	2	2	2	2	2	7	10	10	4	4	4	4	2	2	300	2	2	11	10	10	4	10	10	4	2	2	10	2	2	11	36	0.2	0.07	0.07	0.07	0.07	0.07
MDT/WHO 14	2020-10-23	2020-10-30	0.07	0.07	0.07	0.07	0.07	0.07	0.2	1	0.07	0.07	0.07	0.07	0.07	0.07	0.2	1	0.2	2	2	4	4	4	2	2	10	2	4	10	4	10	2	4	2	4	10	2	10	0.2	2	10	22	0.07	0.07	0.07	0.07	0.07	0.2
MDT/WHO 15	2021-04-20	2021-04-20	0.07	0.07	0.07	0.07	0.07	0.07	0.07	0	0.07	0.07	0.07	0.07	0.07	0.07	0.07	0	0.07	0.07	0.07	0.07	0.07	0.07	0.07	0.07	0.2	0.07	0.07	0	0.07	0.07	0.07	0.07	0.07	0.07	0.07	0.07	0.2	0.07	0.07	0	0	0.07	0.07	0.07	0.07	0.07	0.07
MDT/WHO 16	2021-06-27	2021-06-27	0.07	0.07	0.07	0.07	0.07	0.07	0.07	0	0.2	0.2	0.07	0.2	0.2	0.2	0.07	5	10	2	2	2	2	2	10	2	2	2	2	11	2	2	0.2	2	2	0.2	10	2	2	2	2	9	25	0.07	0.2	0.07	0.07	0.2	0.07
MDT/WHO 17	2021-08-03	2021-08-03	0.07	0.07	0.07	0.07	0.07	0.07	0.07	0	0.07	0.07	0.07	0.07	0.07	0.07	0.07	0	0.07	0.07	0.07	0.07	0.07	0.07	0.07	0.07	0.07	0.07	0.07	0	2	2	4	2	2	2	2	4	2	0.2	0.2	9	9	0.07	0.07	0.07	0.07	0.07	0.07
MDT/WHO 18	2017-03-22	2017-03-22	2	0.07	0.07	0.07	0.07	0.07	2	2	0.07	0.07	0.07	0.2	0.2	0.07	2	3	0.2	0.2	2	2	2	2	2	2	2	10	2	9	2	2	2	2	0.2	2	0.2	0.2	2	0.07	0.07	6	20	2	0.07	0.07	0.07	0.07	0.07
MDT/WHO 19	2018-04-04	2018-04-04	2	0.07	0.07	2	2	2	0.07	4	0.07	0.07	0.07	0.2	0.2	0.2	0.07	3	0.2	4	0.2	4	4	4	300	2	10	0.07	2	8	2	2	2	10	2	2	2	2	4	0.07	0.07	9	24	2	0.2	0.2	2	2	2
MDT/WHO 20	2018-03-14	2018-03-14	2	0.07	0.07	2	2	2	0.2	5	2	2	2	2	2	2	0.07	6	2	2	2	2	2	2	4	300	4	4	4	11	2	2	10	2	2	10	2	10	300	2	2	11	33	4	0.07	0.07	2	4	2
0
RIMOXCLAMIN 1	2020-12-03	2020-12-03	0.07	0.07	0.07	0.07	0.07	0.07	0.07	0	0.07	0.07	0.07	0.07	0.07	0.07	0.07	0	0.07	0.2	0.2	4	4	0.2	0.2	2	4	2	0.2	5	0.2	0.2	2	4	2	10	4	0.2	2	0.07	0.07	6	11	0.07	0.07	0.07	0.07	0.07	0.07
RIMOXCLAMIN 2	2021-12-01	2022-03-31	0.07	0.07	0.07	0.07	0.07	0.07	0.07	0	0.07	0.07	0.07	0.07	0.07	0.07	0.07	0	0.2	0.2	0.07	0.2	0.2	0.2	0.2	0.2	0.2	0.07	0.07	0	0.2	0.07	0.07	0.2	0.2	0.07	0.2	0.2	0.2	0.07	0.2	0	0
RIMOXCLAMIN 3	2021-11-26	2021-11-26	0.07	0.07	0.07	0.07	0.07	0.07	0.07	0	0.07	0.07	0.07	0.07	0.07	0.07	0.07	0	0.07	0.07	0.2	0.2	0.07	0.07	0.2	0.07	0.2	0.07	0.07	0	0.07	0.07	0.07	0.2	0.2	0.07	0.2	0.07	2	0.07	0.07	1	1	0.07	0.07	0.07	0.07	0.07	0.07
RIMOXCLAMIN 4	2017-05-24	2017-05-24	0.07	0.07	0.07	2	4	4	0.07	3	0.07	0.07	0.07	0.07	0.07	0.07	0.07	0	2	400	400	400	400	400	4	4	4	4	4	11	0.2	0.2	0.2	0.2	0.2	0.2	0.2	0.2	0.2	0.2	0.2	0	14
RIMOXCLAMIN 5	2019-01-17	2019-01-17	0.07	0.07	0.07	0.07	0.07	0.07	0.07	0	0.07	0.07	0.07	0.07	0.07	0.07	0.07	0	2	2	2	10	300	2	0.2	0.07	0.2	2	2	8	0.2	4	4	2	300	4	0.2	0.2	0.07	0.2	0.07	5	13	0.07	0.07	0.07	0.07	0.07	0.07
RIMOXCLAMIN 6	2018-05-25	2018-09-27	0.07	0.07	0.07	0.07	0.07	0.07	0.07	0	0.07	0.07	0.07	0.07	0.07	0.07	0.07	0	2	0.07	0.07	0.07	0.07	2	0.07	0.07	2	0.07	0.07	3	0.07	0.07	0.07	0.07	0.07	0.07	0.07	0.07	2	0.07	0.07	1	4	0.07	0.07	0.07	0.07	0.07	0.07
RIMOXCLAMIN 7	2021-05-12	2021-05-03	0.07	0.07	0.07	0.07	0.07	0.07	0.07	0	0.07	0.07	0.07	0.07	0.07	0.07	0.07	0	0.07	0.07	0.07	0.07	0.07	0.07	0.07	0.07	0.2	0.07	0.07	0	0.07	0.07	0.07	0.07	0.07	0.07	0.07	0.07	0.07	0.07	0.07	0	0	0.07	0.07	0.07	0.07	0.07	0.07
RIMOXCLAMIN 8	2021-07-15	2021-07-15	0.07	0.07	0.07	0.07	0.07	0.07	0.07	0	0.07	0.07	0.07	0.07	0.07	0.07	0.07	0	0.2	300	400	0.2	300	300	0.2	2	300	0.07	0.07	6	10	0.2	0.2	10	10	2	2	2	400	0.2	0.2	7	13	0.07	0.07	0.07	0.07	0.07	0.07
RIMOXCLAMIN 9	2021-01-22	2021-01-22	0.07	0.07	0.07	0.07	0.07	0.07	0.07	0	0.07	0.07	0.07	0.07	0.07	0.07	0.07	0	0.07	0.07	0.07	0.07	0.07	0.07	0.07	0.07	0.07	0.07	0.07	0	0.07	0.07	0.07	0.07	0.07	0.07	0.07	0.07	0.07	0.07	0.07	0	0	0.07	0.07	0.07	0.07	0.07	0.07
RIMOXCLAMIN 10	2019-04-18	2019-04-18	0.07	0.07	0.07	0.07	0.07	0.07	0.07	0	0.07	0.07	0.07	0.07	0.07	0.07	0.07	0	0.07	0.07	0.2	0.07	0.07	0.2	0.07	0.07	2	2	0.07	2	0.2	0.07	0.07	0.2	0.07	0.07	0.07	0.2	2	0.07	0.07	1	3	0.07	0.07	0.07	0.07	0.07	0.07
RIMOXCLAMIN 11	2020-09-18	2020-08-28	0.07	0.07	0.07	0.2	0.2	0.2	400	4	0.07	0.07	0.07	0.07	0.07	0.07	0.2	1	0.2	4	4	0.07	4	2	2	0.2	2	400	400	8	4	400	4	2	4	300	4	0.07	2	400	400	10	23
RIMOXCLAMIN 12	2018-08-16	2018-10-11	0.07	0.07	0.07	2	2	10	0.2	4	0.07	0.07	0.07	4	300	0.2	400	4	300	4	2	4	0.2	10	2	0.2	10	0.07	2	8	2	300	2	10	300	2	0.2	0.07	10	2	0.2	8	24	0.2	0.07	0.07	0.2	2	2
RIMOXCLAMIN 13	2020-12-11	2020-11-19	0.07	0.07	0.07	0.07	0.07	0.07	0.07	0	0.07	0.07	0.07	0.07	0.07	0.07	0.07	0	2	0.07	0.07	0.07	0.07	0.07	0.2	0.07	4	0.07	0.07	2	0.07	0.07	0.07	2	0.07	0.2	0.2	0.07	4	0.2	0.07	2	4
RIMOXCLAMIN 14	2021-03-02	2021-02-23	2	0.2	0.2	0.07	0.07	2	0.07	4	0.2	0.07	0.07	0.2	0.2	0.07	0.07	3	4	4	2	2	4	2	2	2	300	2	2	11	10	4	4	4	4	10	4	4	10	4	4	11	29	2	0.2	0.2	0.07	0.07	2
RIMOXCLAMIN 15	2021-05-24	2021-05-24	0.07	0.07	0.07	0.07	0.07	0.07	0.07	0	0.07	0.07	0.07	0.07	0.07	0.07	0.07	0	4	2	0.2	300	400	400	300	0.2	300	2	0.2	8	2	300	2	2	400	400	300	2	300	2	0.2	10	18	0.07	0.07	0.07	0.07	0.07	0.07
RIMOXCLAMIN 16	2018-09-13	2018-09-13	0.07	0.07	0.07	0.07	0.07	0.07	0.07	0	0.07	0.07	0.07	0.07	0.07	0.07	0.07	0	2	4	2	0.07	0.2	0.2	2	0.07	10	0.07	0.07	5	4	4	2	0.07	2	2	2	0.07	4	0.07	0.07	7	12	0.07	0.07	0.07	0.07	0.07	0.07
RIMOXCLAMIN 17	2021-12-16	2021-10-28	0.07	0.07	0.07	0.07	0.07	0.07	0.07	0	0.07	0.07	0.07	0.07	0.07	0.07	0.07	0	0.07	0.07	0.07	0.07	0.07	0.07	0.2	0.07	0.2	0.07	0.07	0	0.07	0.07	0.07	0.07	0.07	0.2	0.2	0.07	2	0.07	0.07	1	1	0.07	0.07	0.07	0.07	0.07	0.07
RIMOXCLAMIN 18	2021-04-01	2021-02-18	0.07	0.07	0.07	0.07	0.07	0.07	0.07	0	0.07	0.07	0.07	0.07	0.07	0.07	0.07	0	0.2	0.2	0.2	0.2	0.2	0.2	0.2	0.07	0.2	0.2	0.2	0	0.07	0.07	0.07	2	2	2	0.2	0.07	4	0.07	0.07	4	4	0.07	0.07	0.07	0.07	0.07	0.07
RIMOXCLAMIN 19	2019-02-07	2019-04-11	0.07	0.07	0.07	0.07	0.07	0.07	0.07	0	0.07	0.07	0.07	0.07	0.07	0.07	0.07	0	0.07	0.07	0.07	0.07	0.07	0.07	0.07	0.07	0.07	0.07	0.07	0	0.07	0.07	0.07	0.07	0.07	0.07	0.07	0.07	0.07	0.07	0.07	0	0	0.07	0.07	0.07	0.07	0.07	0.07
RIMOXCLAMIN 20	2021-03-25	2021-03-25	0.07	0.07	0.07	0.07	0.07	0.07	0.07	0	0.07	0.07	0.07	0.07	0.07	0.07	0.07	0	0.07	0.07	0.2	0.07	2	2	0.07	0.07	2	0.07	0.07	3	0.07	0.07	2	0.2	0.2	0.2	0.07	0.07	0.2	0.07	0.07	1	4	0.07	0.07	0.07	0.07	0.07	0.07
RIMOXCLAMIN 21	2020-05-21	2020-05-21	0.07	0.07	0.07	0.07	0.07	0.07	0.07	0	0.07	0.07	0.07	0.07	0.07	0.07	0.07	0	0.2	2	0.2	0.2	0.2	2	2	0.07	10	0.07	0.2	4	0.2	0.07	0.07	0.07	0.2	0.2	0.2	0.2	4	0.07	0.07	1	5	0.07	0.07	0.07	0.07	0.07	0.07
RIMOXCLAMIN 22	2021-12-21	2021-12-21	0.07	0.07	0.07	0.07	0.07	0.07	0.07	0	0.07	0.07	0.07	0.07	0.07	0.07	0.07	0	0.07	0.07	0.07	0.2	0.2	0.07	0.07	0.07	2	0.2	0.07	1	2	2	4	2	2	2	2	0.2	2	0.07	0.2	8	9	0.07	0.07	0.07	0.07	0.07	0.07
RIMOXCLAMIN 23	2021-09-16	2021-09-16	0.07	0.07	0.07	0.07	0.07	0.07	0.07	0	0.07	0.07	0.07	0.07	0.07	0.07	0.07	0	0.2	0.2	0.2	0.2	0.2	2	0.07	0.07	2	0.07	0.07	2	2	0.2	4	2	0.2	4	0.2	0.2	2	0.07	0.07	5	7	0.07	0.07	0.07	0.07	0.07	0.07
RIMOXCLAMIN 24	2021-01-21	2021-01-21	0.07	0.07	0.07	0.07	0.07	0.07	0.07	0	0.07	0.07	0.07	0.07	0.07	0.07	0.07	0	0.07	0.07	0.07	0.07	0.07	0.07	0.07	0.07	0.2	0.07	0.07	0	0.07	0.07	0.07	0.07	0.07	0.07	0.07	0.07	0.2	0.07	0.07	0	0	0.07	0.07	0.07	0.07	0.07	0.07
RIMOXCLAMIN 25	2020-12-17	2020-11-19	0.07	0.07	0.07	0.07	0.07	0.07	0.07	0	0.07	0.07	0.07	0.07	0.07	0.07	0.07	0	0.07	0.07	0.07	0.07	0.07	0.07	0.2	0.07	0.2	0.07	0.07	0	0.07	0.07	0.07	0.07	0.07	0.07	0.2	0.07	2	0.07	0.07	1	1
RIMOXCLAMIN 26	2021-08-19	2021-08-05	0.07	0.07	0.07	0.07	0.07	0.07	0.07	0	0.07	0.07	0.07	0.07	0.07	0.07	0.07	0	0.07	0.07	2	0.2	2	10	0.2	0.2	4	0.07	0.07	4	0.07	0.2	0.07	0.07	2	2	2	2	2	0.07	0.07	5	9	0.07	0.07	0.07	0.07	0.07	0.07
RIMOXCLAMIN 27	2021-07-22	2021-07-22	0.07	0.07	0.07	0.07	0.07	0.07	0.07	0	0.07	0.07	0.07	0.07	0.2	0.07	0.07	1	0.07	0.07	0.2	0.07	0.07	0.2	0.07	0.07	2	0.07	0.07	1	0.07	0.07	0.2	0.07	0.07	0.2	0.07	0.07	0.2	0.07	0.07	0	2	0.07	0.07	0.07	0.07	0.07	0.07
RIMOXCLAMIN 28	2021-04-26	2021-04-26	0.07	0.07	0.07	0.07	0.07	0.07	0.07	0	0.07	0.07	0.07	0.07	0.07	0.07	0.07	0	2	0.2	0.2	2	0.2	0.2	0.07	2	4	0.07	0.07	4	2	2	0.2	4	0.2	4	0.2	0.2	10	0.07	0.07	5	9	0.07	0.07	0.07	0.07	0.07	0.07
RIMOXCLAMIN 29	2017-10-17	2017-10-17	0.07	0.07	0.07	0.07	0.07	0.07	0.07	0	0.07	0.07	0.07	0.07	0.07	0.07	0.07	0	0.2	0.2	0.2	4	0.2	0.2	4	2	2	0.2	0.07	4	10	0.07	2	0.2	2	0.07	0.2	0.07	10	0.07	0.07	4	8	0.07	0.07	0.07	0.07	0.07	0.07
RIMOXCLAMIN 30	2020-11-20	2022-11-19	0.07	0.07	0.07	0.07	0.07	0.07	0.07	0	0.07	0.07	0.07	0.07	0.07	0.07	0.07	0	0.07	0.07	0.07	4	0.07	0.07	0.2	0.07	4	0.07	0.07	2	0.07	0.2	0.07	0.07	0.2	4	0.2	0.07	2	0.07	0.2	2	4	0.07	0.07	0.07	0.07	0.07	0.07
RIMOXCLAMIN 31	2021-04-01	2021-04-01	0.07	0.07	0.07	0.07	0.07	0.07	0.07	0	0.07	0.07	0.07	0.07	0.07	0.07	0.07	0	0.07	0.07	0.07	0.07	0.07	0.07	0.07	0.07	0.07	0.07	0.07	0	0.07	0.07	0.07	0.07	0.07	0.07	0.07	0.07	0.07	0.07	0.07	0	0	0.07	0.07	0.07	0.07	0.07	0.07
RIMOXCLAMIN 32	2017-05-22	2017-05-22	0.07	2	0.07	0.07	0.07	0.07	0.07	1	0.07	0.07	0.07	0.07	0.07	0.07	0.07	0	2	0.2	0.2	2	2	4	2	2	10	2	2	9	2	2	0.2	2	2	2	0.2	2	4	2	2	9	19	0.07	0.07	0.07	0.07	0.07	0.07
RIMOXCLAMIN 33	2018-10-25	2018-10-11	0.2	0.07	0.07	0.07	0.2	0.07	0.07	2	0.07	0.07	0.07	0.07	0.2	0.2	0.07	2	2	2	300	2	4	2	0.2	0.07	10	0.07	0.07	7	400	2	4	0.2	10	2	0.2	0.2	300	4	4	8	19	0.07	0.07	0.2	0.2	2	0.2
RIMOXCLAMIN 34	2021-03-04	2021-03-04	0.07	0.07	0.07	0.07	0.07	0.07	0.07	0	0.07	0.07	0.07	0.07	0.07	0.07	0.07	0	0.2	0.07	0.07	0.07	0.2	0.2	0.07	0.07	2	0.07	0.07	1	0.07	0.07	0.07	0.07	0.2	0.2	0.2	0.07	0.2	0.07	0.07	0	1	0.07	0.07	0.07	0.07	0.07	0.07
RIMOXCLAMIN 35	2018-10-04	2018-10-04	0.07	0.07	0.07	0.07	0.07	0.07	0.07	0	0.07	0.07	0.07	0.07	0.07	0.07	0.07	0	2	0.07	2	2	0.2	0.2	0.2	0.2	2	0.2	0.2	4	2	2	4	0.2	0.2	0.07	4	0.07	4	0.2	0.2	5	9	0.07	0.07	0.07	0.07	0.07	0.07
RIMOXCLAMIN 36	2018-01-11	2018-01-11	0.07	0.07	0.07	0.07	0.07	0.07	0.07	0	0.07	0.07	0.07	0.07	0.07	0.2	0.07	1	NR	300	10	0.2	300	2	2	0.07	400	4	NR	7	300	300	2	300	300	4	10	4	10	2	NR	10	18	0.07	0.07	0.07	0.07	0.07	0.07
RIMOXCLAMIN 37	2021-12-06	2021-08-19	0.07	0.07	0.07	0.07	0.07	0.07	0.07	0	0.07	0.07	0.07	0.07	0.07	0.07	0.07	0	4	0.2	0.2	0.07	0.07	0.2	0.07	0.07	0.07	0.07	0.07	1	0.07	0.07	0.07	2	2	0.07	0.07	0.07	2	0.07	0.07	3	4	0.07	0.07	0.07	0.07	0.07	0.07
RIMOXCLAMIN 38	2022-01-19	2022-01-19	0.07	0.07	0.07	0.07	0.07	0.07	0.07	0	0.07	0.07	0.07	0.07	0.07	0.07	0.07	0	0.2	0.07	0.07	0.2	0.07	0.07	2	0.07	2	0.07	0.07	2	10	2	0.2	0.2	2	0.2	2	0.07	2	0.07	0.07	5	7	0.07	0.07	0.07	0.07	0.07	0.07
RIMOXCLAMIN 39	2017-09-15	2017-09-15	0.07	0.07	0.07	0.07	0.07	0.07	0.07	0	0.07	0.07	0.07	0.07	0.07	0.07	0.07	0	0.07	0.07	0.07	0.2	0.2	0.2	2	0.07	300	0.07	0.07	2	0.07	0.07	0.07	0.2	0.2	0.07	0.07	0.07	0.07	0.07	0.07	0	2	0.07	0.07	0.07	0.07	0.07	0.07
RIMOXCLAMIN 40	2020-04-28	2020-04-28	2	0.2	0.07	0.07	0.07	0.2	0.07	3	4	2	0.07	0.07	0.07	0.07	0.2	3	0.2	0.2	0.2	0.2	2	2	4	0.2	0.2	4	10	5	2	2	0.2	4	4	10	4	0.2	0.2	2	0.2	7	18	0.07	0.07	0.07	0.07	0.07	0.07
RIMOXCLAMIN 41	2021-01-31	2021-01-14	0.07	0.07	0.07	0.07	0.07	0.07	0.07	0	0.07	0.07	0.07	0.07	0.07	0.07	0.07	0	0.07	0.07	0.07	0.07	0.07	0.07	0.07	0.2	2	0.07	0.07	1	0.07	0.07	0.2	0.07	0.2	0.07	0.07	0.07	0.2	0.07	0.07	0	1	0.07	0.07	0.07	0.07	0.07	0.07
RIMOXCLAMIN 42	2021-04-24	2021-02-18	0.07	0.07	0.07	0.07	0.07	0.07	0.07	0	0.07	0.07	0.07	0.07	0.07	0.07	0.07	0	0.07	0.07	0.07	0.07	0.07	0.07	0.07	0.07	0.07	0.07	0.07	0	0.07	0.07	0.07	0.07	0.07	0.07	0.07	0.07	0.07	0.07	0.07	0	0	0.07	0.07	0.07	0.07	0.07	0.07
RIMOXCLAMIN 43	2019-11-06	2019-11-06	0.07	0.07	0.07	0.07	0.07	0.07	0.07	0	0.07	0.07	0.07	0.07	0.07	0.07	0.07	0	2	0.2	0.07	2	0.2	0.2	0.2	0.07	2	0.07	4	4	2	2	2	2	0.2	0.2	0.2	0.2	0.2	0.07	0.2	4	8	0.07	0.07	0.07	0.07	0.07	0.07
RIMOXCLAMIN 44	2018-01-18	2018-01-18	0.07	0.07	0.07	0.07	0.07	0.07	0.07	0	0.07	0.07	0.07	0.07	0.07	0.07	0.07	0	0.07	0.07	0.07	0.07	2	2	0.2	0.07	10	0.07	0.07	3	0.07	0.07	0.2	2	10	0.2	2	0.07	2	0.07	0.07	4	7
RIMOXCLAMIN 45	2022-03-31	2022-03-31	0.07	0.07	0.07	0.07	0.07	0.07	0.07	0	0.07	0.07	0.07	0.07	0.07	0.07	0.07	0	0.2	0.2	2	0.07	0.2	4	2	2	2	0.07	0.07	5	0.2	2	0.2	0.2	2	4	0.2	0.2	10	0.2	2	5	10	0.07	0.07	0.07	0.07	0.07	0.07
RIMOXCLAMIN 46	2017-08-23	2017-07-26	0.07	2	2	4	4	4	0.07	5	0.2	0.2	0.2	2	2	0.2	0.07	6	300	0.2	2	300	0.2	2	4	4	10	0.2	300	8	300	2	0.2	300	2	4	2	2	2	2	4	10	29	0.07	0.07	0.2	0.2	0.2	0.2
Unrealized/not evaluated
[truncated: 121 more columns]
